# Supplementary material for: Flow Reduction in a Pesticide-Exposed Stream Mesocosm Affects Emerging Aquatic Insects and Alters Riparian Spider Communities
Source: Arch Environ Contam Toxicol. 2025 Aug 15;89(2):125–35. doi: 10.1007/s00244-025-01146-5 (PMC12414100; doi:10.1007/s00244-025-01146-5)
Supplement: Supplementary file 2 — Supplementary file2 (XLSX 51 KB) [file 244_2025_1146_MOESM2_ESM.xlsx]

## Sheet: Table content
	Supplementary information for
Topic:	Flow reduction in a pesticide-exposed stream mesocosm affects emerging aquatic insects and alters riparian spider communities
Authors:	Collins Ogbeide, Alessandro Manfrin, Gemma Burgazzi, Florian Burgis, Anja Knäbel, Sebastian Pietz, Nina Röder, Alexis Pieter Roodt, Verena C. Schreiner, Klaus Schwenk, Mirco Bundschuh, Ralf Schulz
Table	Description
Table S1	Statistical summary of the physicochemical parameters measured during the treatment phase in both inlet and outlet sections of each treatments
Table S2	Names and pesticide classes of 96 current-use pesticides included in the analytical scheme, with limits of quatifications (LOQs) for water (µg L-1) and LOQs and limits of detection (LODs) for sediment (µg kg-1).
Table S4	Statistical summary of pesticide compounds and their concentrations (µg L-1) above the LOQs in daily water samples collected from the river supplying the Riparian Stream Mesocosm (RSM)
Table S5	Statistical summary of flume sediment pesticide compounds and their concentrations (µg kg-1) above LOQs in low-flow treatment and control.
Table S6	Summary of Generalized Linear Mixed Model (GLMM) results: Response of flume sediments pesticide concentrations (µg kg-1) across two sampling weeks; emerging insect abundance (ind. m⁻² day⁻¹), emerging insect biomass (mg m⁻² day⁻¹) and Ephemeroptera, Plecoptera, Trichoptera (EPT) abundance across five sampling weeks; and spider abundance by flume under low-flow treatment and control. Significant p…
Table S7	Summary of Estimated Marginal Means (emmeans) ratio results: Pairwise comparisons of low-flow treatment and control, and sampling weeks within each treatment, for emerging insect abundance (ind. m⁻² day⁻¹) and biomass (mg m⁻² day⁻¹), and comparisons of treatments and spider taxa across both treatments. Significant p-values (p < 0.05) are shown in bold.
Table S9	Multiple reaction monitoring (MRM) transitions and collision energies (CE) used for the targetted MS/MS analysis of analytes.

## Sheet: Table S1 phsicochemical para.
Treatment	Location	Parameter	n	Minimum	Maximum	Median	Mean	SD	SE	95% CI
Control	outlet	Flow velocity (m s-1)	6	0.138	0.238	0.198	0.197	0.034	0.014	0.036
Control	outlet	Depth (cm)	6	2	4	3.3	3.18	0.917	0.375	0.963
Control	inlet	Flow velocity (m s-1)	6	0.112	0.236	0.206	0.186	0.051	0.021	0.054
Control	inlet	Depth (cm)	6	2	8.5	4.25	4.5	2.35	0.957	2.46
Control	inlet	Temperature (°C)	9	15.8	18.9	17.2	17.1	1.04	0.346	0.799
Control	inlet	Conductivity (µS cm-1)	9	306	394	366	354.1	36.8	12.3	28.3
Control	inlet	Dissolved Oxygen (% sat)	9	91.4	94.4	93.9	93.4	1.06	0.354	0.817
Control	inlet	Dissolved Oxygen (µmol L-1)	9	273.8	287.1	282.6	281.9	4.49	1.5	3.45
Control	outlet	Temperature (°C)	9	16.6	19.6	17.8	17.9	0.95	0.317	0.73
Control	outlet	Conductivity (µS cm-1)	9	296	384	365	349.7	36.7	12.2	28.2
Control	outlet	Dissolved Oxygen (% sat)	9	92.3	96.4	94.5	94.3	1.51	0.5	1.16
Control	outlet	Dissolved Oxygen (µmol L-1)	9	264.4	287.7	280.3	279.4	7.07	2.36	5.44
Low-flow	outlet	Flow velocity (m s-1)	6	0.1	0.151	0.12	0.12	0.019	0.008	0.02
Low-flow	outlet	Depth (cm)	6	0.5	2.5	1	1.17	0.753	0.307	0.79
Low-flow	inlet	Flow velocity (m s-1)	6	0.102	0.18	0.123	0.136	0.034	0.014	0.035
Low-flow	inlet	Depth (cm)	6	1.5	4.5	2	2.58	1.32	0.539	1.39
Low-flow	inlet	Temperature (°C)	9	16.3	17.8	17.2	17.1	0.527	0.176	0.405
Low-flow	inlet	Conductivity (µS cm-1)	9	314	378	365	353.3	24.5	8.16	18.8
Low-flow	inlet	Dissolved Oxygen (% sat)	9	90.2	94.2	92.8	92.8	1.25	0.417	0.961
Low-flow	inlet	Dissolved Oxygen (µmol L-1)	9	271.5	284.6	280.8	280	4.15	1.38	3.19
Low-flow	outlet	Temperature (°C)	9	17.1	18.9	18	18.1	0.556	0.185	0.427
Low-flow	outlet	Conductivity (µS cm-1)	9	309	386	364	357	25.1	8.36	19.3
Low-flow	outlet	Dissolved Oxygen (% sat)	9	90.9	96.4	94.3	94	1.61	0.538	1.24
Low-flow	outlet	Dissolved Oxygen (µmol L-1)	9	266.4	285.9	276.3	277.9	6.47	2.16	4.98

## Sheet: Table S2 96 pesticide
96 Pesticide analyzed		Water (µg L-1)		Sediment (µg kg-1)
Class	Pesticides	*LOQ (µg L-1)	Detected > LOQ (Water)	LOD (µg kg-1)	LOQ (µg kg-1)	Detected > LOQ
Fungicide	Azoxystrobin	0.0025	Yes	0.006	0.018	Yes
Fungicide	Benalaxyl	0.0025	Yes	0.004	0.013	Yes
Fungicide	Bixafen	0.01	No	0.03	0.1	No
Fungicide	Boscalid	0.005	Yes	0.1	0.3	Yes
Fungicide	Cyazofamid	0.01	Yes	0.05	0.14	No
Fungicide	Cyflufenamid	0.05	Yes	0.04	0.12	Yes
Fungicide	Cymoxanil	0.005	No	0.1	0.3	No
Fungicide	Cyprodinil	0.0025	No	0.17	0.51	No
Fungicide	Difenconazole	0.1	Yes	0.1	0.4	Yes
Fungicide	Dimethomorph	0.005	Yes	0.05	0.14	Yes
Fungicide	Dimoxystrobin	0.000625	No	0.01	0.03	No
Fungicide	Epoxiconazole	0.005	No	0.05	0.15	No
Fungicide	Fenpropimorph	0.0025	No	0.11	0.34	No
Fungicide	Fluazinam	Not determined	No	0.1	0.2	No
Fungicide	Fludioxonil	0.05	No	0.3	0.9	No
Fungicide	Fluopicolid	0.00125	Yes	0.01	0.04	Yes
Fungicide	Fluopyram	0.000625	Yes	0.01	0.03	Yes
Fungicide	Iprovalicarb	0.00125	Yes	0.01	0.03	No
Fungicide	Kresoxim-methyl	0.005	Yes	0.1	0.4	No
Fungicide	Mandipropamid	0.005	Yes	0.02	0.07	Yes
Fungicide	Metalaxyl	0.000625	Yes	0.01	0.03	No
Fungicide	Metconazole	0.05	No	0.06	0.18	No
Fungicide	Metrafenone	0.05	Yes	0.05	0.15	Yes
Fungicide	Myclobutanil	0.01	Yes	0.04	0.11	Yes
Fungicide	Paclobutrazol	0.01	No	0.09	0.28	No
Fungicide	Penconazole	0.0025	Yes	0.03	0.08	Yes
Fungicide	Pencycuron	0.01	No	0.05	0.16	No
Fungicide	Picoxystrobin	0.00125	No	0.02	0.05	No
Fungicide	Prochloraz	0.01	No	0.07	0.2	No
Fungicide	Propamocarb	0.000625	Yes	0.002	0.05	No
Fungicide	Proquinazid	Not determined	No	0.03	0.1	Yes
Fungicide	Pyraclostrobin	0.01	No	0.03	0.09	No
Fungicide	Pyrimethanil	0.005	Yes	0.07	0.2	No
Fungicide	Spiroxamine	0.0025	Yes	0.03	0.08	Yes
Fungicide	Tebuconazole	0.01	Yes	0.14	0.43	Yes
Fungicide	Trifloxystrobin	0.01	Yes	0.02	0.05	No
Herbicide	2,4-D	Not determined	No	6.37	19.11	No
Herbicide	Aminopyralid	0.05	No	0.1	0.3	No
Herbicide	Bentazone	0.000625	Yes	0.1	0.3	No
Herbicide	Bromoxynil	Not determined	No	0.4	1.2	No
Herbicide	Carfentrazone-ethyl	0.05	No	0.2	0.7	No
Herbicide	Chloridazon	0.000625	Yes	0.02	0.06	No
Herbicide	Chlortoluron	0.000625	Yes	0.02	0.06	No
Herbicide	Clomazone	0.000625	Yes	0.03	0.09	No
Herbicide	Diflufenican	Not determined	No	0.01	0.03	No
Herbicide	Dimethenamid-P	0.000625	Yes	0.01	0.03	Yes
Herbicide	Ethofumesate	Not determined	No	0.1	0.3	No
Herbicide	Flazasulfuron	Not determined	No	0.05	0.14	No
Herbicide	Florasulam	0.005	No	0.07	0.21	No
Herbicide	Flufenacet	0.000625	Yes	0.01	0.05	No
Herbicide	Fluroxypyr	Not determined	No	3.8	11.4	No
Herbicide	Flurtamone	0.00125	No	0.01	0.03	No
Herbicide	Foramsulfuron	Not determined	No	0.2	0.6	No
Herbicide	Isoproturon	0.000625	Yes	0.02	0.06	Yes
Herbicide	Lenacil	Not determined	No	0.1	0.4	No
Herbicide	MCPA	0.05	Yes	1.3	3.8	No
Herbicide	Metamitron	0.00125	No	0.06	0.2	No
Herbicide	Metazachlor	0.000625	No	0.01	0.03	No
Herbicide	Metobromuron	0.000625	Yes	0.01	0.04	No
Herbicide	Metolachlor-S	0.000625	Yes	0.02	0.05	No
Herbicide	Metsulfuron-methyl	0.0025	No	0.3	0.8	No
Herbicide	Napropamide	0.0025	No	0.01	0.03	No
Herbicide	Pendimethalin	Not determined	No	0.12	0.36	No
Herbicide	Picloram	Not determined	No	5.6	17	No
Herbicide	Propaquizafop	0.1	No	0.01	0.04	No
Herbicide	Propyzamide	0.00125	Yes	0.03	0.06	No
Herbicide	Prosulfocarb	0.01	No	0.02	0.05	No
Herbicide	Quinmerac	Not determined	No	0.03	0.09	No
Herbicide	Quizalofop	Not determined	No	2.91	8.83	No
Herbicide	Terbuthylazine	0.00125	Yes	0.02	0.06	No
Herbicide	Tribenuron-methyl	0.005	No	0.02	0.06	No
Herbicide	Tritosulfuron	0.1	No	0.5	1.6	No
Insecticide	Acetamiprid	0.000625	Yes	0.005	0.014	Yes
Insecticide	Avermectin B1a	Not determined	No	4.8	14.7	No
Insecticide	Chlorantraniliprole	0.00125	Yes	0.04	0.13	No
Insecticide	Clothianidin	0.00125	Yes	0.16	0.48	No
Insecticide	Cyantraniliprole	0.00125	No	0.1	0.3	No
Insecticide	Dimethoate	0.000625	Yes	0.02	0.05	No
Insecticide	Etofenprox	0.1	No	0.02	0.05	Yes
Insecticide	Fenoxycarb	0.01	No	0.03	0.09	No
Insecticide	Fenpyroximate	0.1	No	0.01	0.02	No
Insecticide	Fipronil	0.05	No	0.11	0.32	No
Insecticide	Flonicamid	Not determined	No	0.34	1.01	No
Insecticide	Flupyradifurone	0.000625	No	0.07	0.2	No
Insecticide	Hexythiazox	0.1	No	0.01	0.02	No
Insecticide	Imidacloprid	0.0025	Yes	0.15	0.81	No
Insecticide	Indoxacarb	Not determined	No	0.2	0.5	Yes
Insecticide	Methiocarb	0.00125	No	0.01	0.03	No
Insecticide	Pirimicarb	0.000625	No	0.003	0.008	No
Insecticide	Pymetrozine	0.000625	No	0.06	0.2	No
Insecticide	Spinosad A	0.000625	No	0.03	0.09	No
Insecticide	Spinosad D	0.000625	No	0.11	0.32	No
Insecticide	Sulfoxaflor	Not determined	No	0.06	0.17	No
Insecticide	Tebufenozide	0.005	Yes	0.02	0.05	No
Insecticide	Thiacloprid	0.000625	Yes	0.01	0.03	Yes
Insecticide	Thiamethoxam	0.000625	Yes	0.01	0.03	No
*Not determined indicate that a reliable LOQ could not be established due to insufficient signal.

## Sheet: Table S4 Water pesticide conc
Pesticide	Class	variable	n	LOQ (µg L-1)	Minimum	Maximum	Median	Mean	SD	SE	95% CI
Azoxystrobin	Fungicide	Concentration (µg L-1)	47	0.0025	0.006	0.028	0.01	0.011	0.005	0.001	0.001
Benalaxyl	Fungicide	Concentration (µg L-1)	22	0.0025	0.004	0.052	0.006	0.011	0.011	0.002	0.005
Boscalid	Fungicide	Concentration (µg L-1)	36	0.005	0.008	0.127	0.015	0.029	0.03	0.005	0.01
Cyazofamid	Fungicide	Concentration (µg L-1)	1	0.01	0.024	0.024	0.024	0.024
Cyflufenamid	Fungicide	Concentration (µg L-1)	8	0.05	0.078	0.331	0.105	0.143	0.088	0.031	0.074
Difenconazole	Fungicide	Concentration (µg L-1)	2	0.1	0.253	0.372	0.313	0.313	0.084	0.059	0.755
Dimethomorph	Fungicide	Concentration (µg L-1)	42	0.005	0.007	1.675	0.05	0.154	0.283	0.044	0.088
Fluopicolid	Fungicide	Concentration (µg L-1)	38	0.00125	0.002	0.059	0.008	0.015	0.014	0.002	0.005
Fluopyram	Fungicide	Concentration (µg L-1)	47	0.000625	0.002	0.316	0.018	0.045	0.065	0.009	0.019
Iprovalicarb	Fungicide	Concentration (µg L-1)	27	0.00125	0.002	0.131	0.004	0.016	0.029	0.006	0.012
Kresoxim-methyl	Fungicide	Concentration (µg L-1)	2	0.005	0.008	0.018	0.013	0.013	0.008	0.005	0.068
Mandipropamid	Fungicide	Concentration (µg L-1)	41	0.005	0.008	0.398	0.022	0.054	0.078	0.012	0.025
Metalaxyl	Fungicide	Concentration (µg L-1)	47	0.000625	0.001	0.293	0.008	0.018	0.044	0.006	0.013
Metrafenone	Fungicide	Concentration (µg L-1)	33	0.05	0.075	0.876	0.16	0.251	0.219	0.038	0.078
Myclobutanil	Fungicide	Concentration (µg L-1)	4	0.01	0.016	0.045	0.02	0.025	0.013	0.007	0.021
Penconazole	Fungicide	Concentration (µg L-1)	6	0.0025	0.005	0.063	0.006	0.015	0.024	0.01	0.025
Propamocarb	Fungicide	Concentration (µg L-1)	45	0.000625	0.001	0.006	0.001	0.002	0.001	0	0
Pyrimethanil	Fungicide	Concentration (µg L-1)	5	0.005	0.008	0.012	0.01	0.01	0.001	0.001	0.002
Spiroxamine	Fungicide	Concentration (µg L-1)	20	0.0025	0.004	0.036	0.005	0.009	0.008	0.002	0.004
Tebuconazole	Fungicide	Concentration (µg L-1)	24	0.01	0.016	0.144	0.034	0.051	0.039	0.008	0.016
Trifloxystrobin	Fungicide	Concentration (µg L-1)	1	0.01	0.05	0.05	0.05	0.05
Bentazone	Herbicide	Concentration (µg L-1)	5	0.000625	0.001	0.002	0.001	0.001	0	0	0
Chloridazon	Herbicide	Concentration (µg L-1)	36	0.000625	0.001	0.007	0.003	0.003	0.001	0	0
Chlortoluron	Herbicide	Concentration (µg L-1)	33	0.000625	0.001	0.026	0.001	0.003	0.005	0.001	0.002
Clomazone	Herbicide	Concentration (µg L-1)	8	0.000625	0.001	0.002	0.001	0.001	0	0	0
Dimethenamid (sum of isomers)	Herbicide	Concentration (µg L-1)	47	0.000625	0.002	0.559	0.009	0.045	0.092	0.013	0.027
Flufenacet	Herbicide	Concentration (µg L-1)	33	0.000625	0.001	0.008	0.002	0.002	0.002	0	0.001
Isoproturon	Herbicide	Concentration (µg L-1)	47	0.000625	0.002	0.014	0.004	0.005	0.002	0	0.001
MCPA	Herbicide	Concentration (µg L-1)	1	0.05	0.203	0.203	0.203	0.203
Metobromuron	Herbicide	Concentration (µg L-1)	6	0.000625	0.001	0.003	0.002	0.002	0.001	0	0.001
Metolachlor (sum of isomers)	Herbicide	Concentration (µg L-1)	47	0.000625	0.003	0.021	0.005	0.006	0.004	0.001	0.001
Propyzamide	Herbicide	Concentration (µg L-1)	3	0.00125	0.002	0.005	0.002	0.003	0.002	0.001	0.005
Terbuthylazine	Herbicide	Concentration (µg L-1)	39	0.00125	0.004	0.029	0.005	0.007	0.005	0.001	0.002
Acetamiprid	Insecticide	Concentration (µg L-1)	47	0.000625	0.001	0.007	0.003	0.003	0.001	0	0
Chlorantraniliprole	Insecticide	Concentration (µg L-1)	3	0.00125	0.002	0.002	0.002	0.002	0	0	0.001
Clothianidin	Insecticide	Concentration (µg L-1)	5	0.00125	0.002	0.018	0.005	0.008	0.007	0.003	0.008
Dimethoate	Insecticide	Concentration (µg L-1)	4	0.000625	0.001	0.003	0.001	0.002	0.001	0	0.002
Imidacloprid	Insecticide	Concentration (µg L-1)	47	0.0025	0.005	0.043	0.02	0.02	0.008	0.001	0.002
Tebufenozide	Insecticide	Concentration (µg L-1)	1	0.005	0.012	0.012	0.012	0.012
Thiacloprid	Insecticide	Concentration (µg L-1)	23	0.000625	0.001	0.002	0.001	0.001	0	0	0
Thiamethoxam	Insecticide	Concentration (µg L-1)	44	0.000625	0.001	0.029	0.002	0.002	0.004	0.001	0.001

## Sheet: Table S5 Sediment pesticide con
Treatment	Pesticides	Class	variable	LOQ (µg kg-1)	n	Minimum	Maximum	Median	Mean	SD	SE	95% CI
Control	Azoxystrobin	Fungicide	Concentration (µg kg-1)	0.018	4	0.212	0.248	0.226	0.228	0.015	0.008	0.024
Control	Boscalid	Fungicide	Concentration (µg kg-1)	0.3	12	1.399	5.569	2.766	3.022	1.076	0.311	0.683
Control	Cyflufenamid	Fungicide	Concentration (µg kg-1)	0.12	12	0.182	0.704	0.447	0.43	0.143	0.041	0.091
Control	Difenconazole	Fungicide	Concentration (µg kg-1)	0.4	12	1.311	4.892	2.7	2.966	1.08	0.312	0.686
Control	Dimethomorph	Fungicide	Concentration (µg kg-1)	0.14	12	0.387	1.257	0.698	0.711	0.257	0.074	0.164
Control	Fluopicolid	Fungicide	Concentration (µg kg-1)	0.04	12	0.174	0.508	0.289	0.313	0.095	0.027	0.06
Control	Fluopyram	Fungicide	Concentration (µg kg-1)	0.03	12	0.459	1.151	0.73	0.742	0.185	0.053	0.117
Control	Mandipropamid	Fungicide	Concentration (µg kg-1)	0.07	12	0.318	1.183	0.604	0.67	0.277	0.08	0.176
Control	Metrafenone	Fungicide	Concentration (µg kg-1)	0.15	12	1.298	20.75	2.332	4.12	5.335	1.54	3.389
Control	Myclobutanil	Fungicide	Concentration (µg kg-1)	0.11	4	0.401	0.511	0.417	0.437	0.05	0.025	0.08
Control	Penconazole	Fungicide	Concentration (µg kg-1)	0.08	12	0.161	0.414	0.268	0.275	0.069	0.02	0.044
Control	Proquinazid	Fungicide	Concentration (µg kg-1)	0.1	12	0.348	2.51	0.94	1.154	0.796	0.23	0.505
Control	Spiroxamine	Fungicide	Concentration (µg kg-1)	0.08	12	1.786	6.919	3.747	4.191	1.535	0.443	0.975
Control	Tebuconazole	Fungicide	Concentration (µg kg-1)	0.43	6	1.059	1.889	1.23	1.366	0.355	0.145	0.372
Control	Dimethenamid (sum of isomers)	Herbicide	Concentration (µg kg-1)	0.03	1	0.208	0.208	0.208	0.208
Control	Isoproturon	Herbicide	Concentration (µg kg-1)	0.06	9	0.159	0.319	0.235	0.239	0.05	0.017	0.039
Control	Etofenprox	Insecticide	Concentration (µg kg-1)	0.05	4	0.193	0.288	0.208	0.224	0.044	0.022	0.069
Low-flow	Azoxystrobin	Fungicide	Concentration (µg kg-1)	0.018	6	0.214	0.299	0.226	0.242	0.035	0.014	0.037
Low-flow	Benalaxyl	Fungicide	Concentration (µg kg-1)	0.013	1	0.163	0.163	0.163	0.163
Low-flow	Boscalid	Fungicide	Concentration (µg kg-1)	0.3	12	1.914	7.048	3.634	3.75	1.605	0.463	1.02
Low-flow	Cyflufenamid	Fungicide	Concentration (µg kg-1)	0.12	12	0.196	1.149	0.559	0.584	0.332	0.096	0.211
Low-flow	Difenconazole	Fungicide	Concentration (µg kg-1)	0.4	12	1.555	8.074	3.486	3.863	2.11	0.609	1.341
Low-flow	Dimethomorph	Fungicide	Concentration (µg kg-1)	0.14	12	0.338	1.406	0.698	0.771	0.312	0.09	0.198
Low-flow	Fluopicolid	Fungicide	Concentration (µg kg-1)	0.04	12	0.184	0.567	0.396	0.384	0.115	0.033	0.073
Low-flow	Fluopyram	Fungicide	Concentration (µg kg-1)	0.03	12	0.556	1.303	0.842	0.881	0.238	0.069	0.151
Low-flow	Mandipropamid	Fungicide	Concentration (µg kg-1)	0.07	12	0.347	1.385	0.718	0.792	0.343	0.099	0.218
Low-flow	Metrafenone	Fungicide	Concentration (µg kg-1)	0.15	12	1.213	5.219	2.37	2.853	1.367	0.395	0.869
Low-flow	Myclobutanil	Fungicide	Concentration (µg kg-1)	0.11	4	0.384	0.594	0.515	0.502	0.095	0.047	0.151
Low-flow	Penconazole	Fungicide	Concentration (µg kg-1)	0.08	12	0.211	0.546	0.354	0.362	0.127	0.037	0.081
Low-flow	Proquinazid	Fungicide	Concentration (µg kg-1)	0.1	12	0.276	3.213	0.84	1.305	1.104	0.319	0.701
Low-flow	Spiroxamine	Fungicide	Concentration (µg kg-1)	0.08	12	1.962	10.842	4.715	5.335	2.911	0.84	1.85
Low-flow	Tebuconazole	Fungicide	Concentration (µg kg-1)	0.43	7	1.088	2.872	1.42	1.75	0.645	0.244	0.597
Low-flow	Dimethenamid (sum of isomers)	Herbicide	Concentration (µg kg-1)	0.03	3	0.215	0.23	0.223	0.223	0.007	0.004	0.018
Low-flow	Isoproturon	Herbicide	Concentration (µg kg-1)	0.06	12	0.182	0.583	0.284	0.325	0.13	0.037	0.083
Low-flow	Acetamiprid	Insecticide	Concentration (µg kg-1)	0.014	2	0.158	0.168	0.163	0.163	0.007	0.005	0.06
Low-flow	Etofenprox	Insecticide	Concentration (µg kg-1)	0.05	7	0.193	0.439	0.226	0.261	0.084	0.032	0.078
Low-flow	Indoxacarb	Insecticide	Concentration (µg kg-1)	0.5	1	1.214	1.214	1.214	1.214
Low-flow	Thiacloprid	Insecticide	Concentration (µg kg-1)	0.03	1	0.112	0.112	0.112	0.112

## Sheet: Table S6 GLMM model result
Component	Response variable	Model family	Explanatory variable	Estimate	Standard error	z-vlaue	p-value
Fixed effects	Sediment concentrations (µg kg-1)	Gamma	Intercept	0.260752	0.045385	5.745	<0.001
			Low-flow	-0.003129	0.054237	-0.058	0.954
			Week 6	-0.080261	0.054378	-1.476	0.14
Dispersion model			Intercept	1.5173	0.107	14.183	<0.001
			Week 6	-0.2333	0.1485	-1.571	0.116
Fixed effects	Abundance (ind. m-2 day-1)	Gamma	Intercept	4.1945	0.3396	12.353	<0.001
			Low-flow	0.1829	0.4318	0.424	0.671839
			Week 2	0.2151	0.2376	0.906	0.365186
			Week 3	-0.2184	0.2365	-0.923	0.3558
			Week 4	-0.9079	0.2427	-3.741	<0.001
			Week 5	-1.2661	0.2463	-5.141	<0.001
			Middle	0.3267	0.5199	0.628	0.529793
			Outlet	0.3083	0.5184	0.595	0.552076
Fixed effects	Biomass (mg m-2 day-1)	Gamma	Intercept	2.49781	0.30375	8.223	<0.001
			Low-flow	0.16938	0.40045	0.423	0.67232
			Week 2	-0.06658	0.17019	-0.391	0.69562
			Week 3	-0.45648	0.17578	-2.597	0.00941
			Week 4	-0.88117	0.1839	-4.792	<0.001
			Week 5	-1.23223	0.19005	-6.484	<0.001
			Middle	0.249	0.466	0.535	0.592
			Outlet	0.532	0.467	1.14	0.254
Fixed effects	EPT abundance	nbinom2	Intercept	1.8536	0.6217	2.981	0.002869
			Low-flow	-1.0795	0.5216	-2.069	0.038506
			Week2	-0.3724	0.5777	-0.645	0.519186
			Week3	-0.6385	0.5761	-1.108	0.267773
			Week4	-0.5464	0.6675	-0.819	0.412973
			Week5	-0.8085	0.7015	-1.152	0.249151
			Middle	-2.7002	0.9923	-2.721	0.006506
			Outlet	-3.5028	0.9805	-3.573	<0.001
			Week2 x Middle	0.2993	1.1298	0.265	0.79106
			Week3 x Middle	1.8015	1.0574	1.704	0.088441
			Week4 x Middle	2.5169	1.1066	2.275	0.022935
			Week5 x Middle	2.1074	1.137	1.854	0.063801
			Week2 x Outlet	1.9538	1.0337	1.89	0.05875
			Week3 x Outlet	3.6372	1.0416	3.492	<0.001
			Week4 x Outlet	3.7354	1.0791	3.462	0.000537
			Week5 x Outlet	3.3797	1.1049	3.059	0.002221
Zero-inflation model			Intercept	-0.5867	0.5227	-1.122	0.262
Fixed effects	Spider abundance/Flume	Poisson	Intercept	2.30164	0.262467	8.769	<0.001
			Low-flow	0.003726	0.371473	0.01	0.992
			Tetragnatha	1.08018	0.135461	7.974	<0.001
			Low-flow x Tetragnatha	-0.950501	0.217366	-4.373	<0.001

## Sheet: Table S7 Emmeans summary
Response variable	Treatment/Levels	Comparison	Ratio	Standard error	Degree of freedom	Null	z-ratio	p-value
Abundance (ind. m-2 day-1)	Treatment	Control / Low-flow	0.835	0.354	Inf	1	-0.426	0.6701
	Control	Week1 / Week2	0.807894	0.191975	Inf	1	-0.897742	1
	Control	Week1 / Week3	1.24382	0.294181	Inf	1	0.922526	1
	Control	Week1 / Week4	2.48049	0.602653	Inf	1	3.73915	0.00369294
	Control	Week1 / Week5	3.54524	0.874695	Inf	1	5.12964	<0.001
	Control	Week2 / Week3	1.53959	0.374898	Inf	1	1.7721	1
	Control	Week2 / Week4	3.07031	0.770787	Inf	1	4.46843	<0.001
	Control	Week2 / Week5	4.38825	1.11557	Inf	1	5.81759	<0.001
	Control	Week3 / Week4	1.99424	0.491183	Inf	1	2.80253	0.101406
	Control	Week3 / Week5	2.85028	0.710504	Inf	1	4.20184	0.000529514
	Control	Week4 / Week5	1.42925	0.362084	Inf	1	1.40978	1
	Low-flow	Week1 / Week2	0.807894	0.191975	Inf	1	-0.897742	1
	Low-flow	Week1 / Week3	1.24382	0.294181	Inf	1	0.922526	1
	Low-flow	Week1 / Week4	2.48049	0.602653	Inf	1	3.73915	0.00369294
	Low-flow	Week1 / Week5	3.54524	0.874695	Inf	1	5.12964	<0.001
	Low-flow	Week2 / Week3	1.53959	0.374898	Inf	1	1.7721	1
	Low-flow	Week2 / Week4	3.07031	0.770787	Inf	1	4.46843	<0.001
	Low-flow	Week2 / Week5	4.38825	1.11557	Inf	1	5.81759	<0.001
	Low-flow	Week3 / Week4	1.99424	0.491183	Inf	1	2.80253	0.101406
	Low-flow	Week3 / Week5	2.85028	0.710504	Inf	1	4.20184	0.000529514
	Low-flow	Week4 / Week5	1.42925	0.362084	Inf	1	1.40978	1
Biomass (mg m-2 day-1)	Treatment	Control / Low-flow	0.846	0.321	Inf	1	-0.441	0.6592
	Control	Week1 / Week2	1.06906	0.181356	Inf	1	0.393684	1
	Control	Week1 / Week3	1.57494	0.275106	Inf	1	2.60032	0.186273
	Control	Week1 / Week4	2.40374	0.438347	Inf	1	4.80932	<0.001
	Control	Week1 / Week5	3.40223	0.64064	Inf	1	6.50256	<0.001
	Control	Week2 / Week3	1.47319	0.255228	Inf	1	2.23628	0.506665
	Control	Week2 / Week4	2.24845	0.408706	Inf	1	4.45747	<0.001
	Control	Week2 / Week5	3.18244	0.598486	Inf	1	6.15576	<0.001
	Control	Week3 / Week4	1.52625	0.266609	Inf	1	2.42045	0.310026
	Control	Week3 / Week5	2.16023	0.393501	Inf	1	4.22831	<0.001
	Control	Week4 / Week5	1.41539	0.253558	Inf	1	1.93925	1
	Low-flow	Week1 / Week2	1.06906	0.181356	Inf	1	0.393684	1
	Low-flow	Week1 / Week3	1.57494	0.275106	Inf	1	2.60032	0.186273
	Low-flow	Week1 / Week4	2.40374	0.438347	Inf	1	4.80932	<0.001
	Low-flow	Week1 / Week5	3.40223	0.64064	Inf	1	6.50256	<0.001
	Low-flow	Week2 / Week3	1.47319	0.255228	Inf	1	2.23628	0.506665
	Low-flow	Week2 / Week4	2.24845	0.408706	Inf	1	4.45747	<0.001
	Low-flow	Week2 / Week5	3.18244	0.598486	Inf	1	6.15576	<0.001
	Low-flow	Week3 / Week4	1.52625	0.266609	Inf	1	2.42045	0.310026
	Low-flow	Week3 / Week5	2.16023	0.393501	Inf	1	4.22831	<0.001
	Low-flow	Week4 / Week5	1.41539	0.253558	Inf	1	1.93925	1
EPT abundance	Treatment	Control / Low-flow	2.94	1.54	inf	1	2.069	0.0385
	Control	Week1 / Week2	0.684783	0.323095	Inf	1	-0.802535	1
	Control	Week1 / Week3	0.309002	0.141598	Inf	1	-2.56286	0.207631
	Control	Week1 / Week4	0.214884	0.101563	Inf	1	-3.25332	0.0228132
	Control	Week1 / Week5	0.360384	0.171208	Inf	1	-2.14828	0.633829
	Control	Week2 / Week3	0.45124	0.185027	Inf	1	-1.94067	1
	Control	Week2 / Week4	0.313799	0.136127	Inf	1	-2.67173	0.150922
	Control	Week2 / Week5	0.526274	0.230149	Inf	1	-1.46789	1
	Control	Week3 / Week4	0.695415	0.264163	Inf	1	-0.956255	1
	Control	Week3 / Week5	1.16628	0.4668	Inf	1	0.384321	1
	Control	Week4 / Week5	1.67711	0.656914	Inf	1	1.32008	1
	Low-flow	Week1 / Week2	0.684783	0.323095	Inf	1	-0.802535	1
	Low-flow	Week1 / Week3	0.309002	0.141598	Inf	1	-2.56286	0.207631
	Low-flow	Week1 / Week4	0.214884	0.101563	Inf	1	-3.25332	0.0228132
	Low-flow	Week1 / Week5	0.360384	0.171208	Inf	1	-2.14828	0.633829
	Low-flow	Week2 / Week3	0.45124	0.185027	Inf	1	-1.94067	1
	Low-flow	Week2 / Week4	0.313799	0.136127	Inf	1	-2.67173	0.150922
	Low-flow	Week2 / Week5	0.526274	0.230149	Inf	1	-1.46789	1
	Low-flow	Week3 / Week4	0.695415	0.264163	Inf	1	-0.956255	1
	Low-flow	Week3 / Week5	1.16628	0.4668	Inf	1	0.384321	1
	Low-flow	Week4 / Week5	1.67711	0.656914	Inf	1	1.32008	1
Spider abundance by Flume	Treatment	Control / Low flow	1.6	0.557	Inf	1	1.357	0.1747
	Lycosidae	Control / Low flow	0.996	0.37	Inf	1	-0.01	1
	Tetragnatha	Control / Low flow	2.577	0.919	Inf	1	2.656	0.0158

## Sheet: Table S9 MRM transitions 
			Quantifier MRM transitions					Qualifier MRM transitions
Class	Analyte		Precursor ion	Product ion	Ion polarity	CE (eV)		Precursor ion	Product ion	Ion polarity	CE (eV)
Herbicide	2,4-D		221	161	Negative	12		219	161	Positive	12
Herbicide	Aminopyralid		207	134	Positive	32		207	107	Positive	52
Herbicide	Bentazone		239	132	Positive	29		239	197	Positive	21
								241	199	Positive	4
Herbicide	Bromoxynil		274	79	Negative	37		275.7	79	Negative	8
								275.7	81	Negative	8
Herbicide	Carfentrazone-ethyl		412	346.1	Positive	22		412	277.1	Positive	30
								412	366.1	Positive	15
Herbicide	Chloridazon		222	77	Positive	36		222	92	Positive	24
								222	65.1	Positive	44
Herbicide	Chlortoluron		213.1	72	Positive	8		213.1	46.1	Positive	8
Herbicide	Clomazone		240.1	125	Positive	20		240.1	89.1	Positive	56
Herbicide	Diflufenican		395.1	266	Positive	24		395.1	238	Positive	40
								395.1	246	Positive	36
Herbicide	Dimethenamid-P		276.1	244	Positive	13		276.1	168.1	Positive	25
Herbicide	Ethofumesate		304.1	121.1	Positive	30		287	121	Positive	10
								304.1	241	Positive	4
Herbicide	Flazasulfuron		408.1	182.1	Positive	28		408.1	139.1	Positive	40
								408.1	83	Positive	40
Herbicide	Florasulam		360	129	Positive	28		360	144	Positive	20
								360	192	Positive	12
Herbicide	Flufenacet		364.1	152.1	Positive	16		364.1	194.2	Positive	4
								364.1	124.1	Positive	36
Herbicide	Fluroxypyr		255	209	Positive	19		255	181	Positive	29
Herbicide	Flurtamone		334.1	227	Positive	44		334.1	275.2	Positive	20
								334.1	303.2	Positive	20
Herbicide	Foramsulfuron		453	181.9	Positive	46		453	255.1	Positive	21
Herbicide	Isoproturon		207.2	46.1	Positive	8		207.2	72.1	Positive	5
Herbicide	Lenacil		235.1	82.1	Positive	36		235.1	55.1	Positive	44
Herbicide	MCPA		201	141	Negative	12		201	143	Negative	12
Herbicide	Metamitron		203.1	77	Positive	32		203.1	175.1	Positive	12
								203.1	104.1	Positive	20
Herbicide	Metazachlor		278.1	134.2	Positive	15		278.1	105.1	Positive	44
								278.1	79.1	Positive	60
Herbicide	Metobromuron		259	170	Positive	20		259	148	Positive	15
Herbicide	Metolachlor-S		284.1	176.2	Positive	29		284.1	134.1	Positive	37
Herbicide	Metsulfuron-methyl		382.1	199	Positive	20		382.1	167	Positive	12
Herbicide	Napropamide		272.2	129	Positive	12		272.2	171.1	Positive	16
								272.2	58.1	Positive	28
Herbicide	Pendimethalin		282.1	212.1	Positive	4		282.1	194.1	Positive	16
								282.1	43.2	Positive	32
Herbicide	Picloram		240.9	194.8	Positive	25		240.9	167.9	Positive	37
								240.9	140.8	Positive	53
Herbicide	Propaquizafop		444.1	100.1	Positive	15		444.1	371	Positive	10
Herbicide	Propyzamide		256	190	Positive	10		256	173	Positive	20
								256	145	Positive	36
Herbicide	Prosulfocarb		252.1	91.2	Positive	20		252.1	128.2	Positive	8
								252.1	65.1	Positive	60
Herbicide	Quinmerac		222	204	Positive	18		222	141	Positive	38
								222	114	Positive	56
Herbicide	Quizalofop-P		345.1	162.9	Positive	40		345.1	91.1	Positive	28
								345.1	180	Positive	60
Herbicide	Terbuthylazine		230.1	174.1	Positive	15		230.1	96.1	Positive	24
								230.1	68	Positive	40
Herbicide	Tribenuron-methyl		396.1	181	Positive	20		396.1	180.9	Positive	16
								396.1	155	Positive	8
Herbicide	Tritosulfuron		446	195	Positive	23		446	145	Positive	54
Fungicide	Azoxystrobin		404.1	372.1	Positive	8		404.1	344.1	Positive	24
								404.1	329.1	Positive	32
Fungicide	Benalaxyl		326.2	148.1	Positive	27		326.2	91.1	Positive	48
								326.2	121.1	Positive	32
Fungicide	Bixafen		414	394	Positive	20		414	266	Positive	20
Fungicide	Boscalid		343	307.1	Positive	16		343	271.2	Positive	32
								343	272.1	Positive	32
Fungicide	Cyazofamid		325	108	Positive	8		325	44.1	Positive	28
								325	261	Positive	4
Fungicide	Cyflufenamid		413.1	295.1	Positive	10		413.1	359.1	Positive	10
								413.1	223	Positive	20
Fungicide	Cymoxanil		199.1	128	Positive	4		199.1	110.9	Positive	12
								199.1	83	Positive	20
Fungicide	Cyprodinil		226.1	76.9	Positive	50		226.1	92.9	Positive	40
								226.1	65.1	Positive	56
Fungicide	Difenoconazole		406.1	251	Positive	20		406.1	188	Positive	40
								406.1	337	Positive	10
								406.1	337	Positive	10
Fungicide	Dimethomorph		388.1	301.1	Positive	20		388.1	139	Positive	36
								388.1	165.1	Positive	32
Fungicide	Dimoxystrobin		327.2	205.1	Positive	12		327.2	116	Positive	20
								327.2	58	Positive	40
Fungicide	Epoxiconazole		330.1	121	Positive	16		330.1	101.2	Positive	52
								330.1	95	Positive	60
Fungicide	Fenoxycarb		302.1	88	Positive	29		302.1	256.1	Positive	8
								302.1	116	Positive	17
Fungicide	Fenpropimorph		304.3	57.1	Positive	32		304.3	130	Positive	25
								304.3	98.1	Positive	32
Fungicide	Fluazinam		462.9	416	Negative	10		462.9	398	Negative	9
Fungicide	Fludioxonil		247	126	Negative	32		247	169	Negative	32
								247	152	Negative	32
Fungicide	Fluopicolide		382.9	172.9	Positive	20		382.9	144.9	Positive	56
								382.9	109.1	Positive	60
Fungicide	Fluopyram		397	145	Positive	61		397	172.9	Positive	41
								397	207.9	Positive	37
Fungicide	Iprovalicarb		321.2	119	Positive	16		321.2	116.1	Positive	16
								321.2	91.1	Positive	56
Fungicide	Kresoxim methyl		314.1	222.1	Positive	10		314.1	267	Positive	0
								314.1	206	Positive	0
Fungicide	Mandipropamid		412.1	328.1	Positive	8		412.1	356.1	Positive	4
								412.1	125	Positive	40
Fungicide	Metalaxyl-M		280.2	220.1	Positive	10		280.2	160.1	Positive	20
								280.2	45.1	Positive	36
Fungicide	Metconazole		320.1	70.1	Positive	24		320.1	125	Positive	48
								320.1	43	Positive	60
Fungicide	Metrafenone		409.1	209.1	Positive	8		409.1	166.1	Positive	40
								409.1	226.9	Positive	16
Fungicide	Myclobutanil		289.1	70.1	Positive	16		289.1	89.1	Positive	60
								289.1	125.1	Positive	32
Fungicide	Paclobutrazol		294.1	70.1	Positive	16		294.1	125.2	Positive	36
								294.1	57.2	Positive	20
Fungicide	Penconazole		284.1	70.1	Positive	15		284.1	123.1	Positive	56
								284.1	159	Positive	30
Fungicide	Pencycuron		329.1	125.1	Positive	24		329.1	217.9	Positive	12
								329.1	89.1	Positive	60
Fungicide	Picoxystrobin		368.1	205.2	Positive	4		368.1	145	Positive	20
								368.1	115	Positive	56
Fungicide	Prochloraz		376	308	Positive	4		376	70.1	Positive	24
								376	265.9	Positive	12
Fungicide	Propamocarb		189.2	102	Positive	12		189.2	144	Positive	8
								189.2	74	Positive	24
Fungicide	Proquinazid		372.9	289	Positive	20
Fungicide	Pyraclostrobin		388.1	193.8	Positive	8		388.1	164.1	Positive	12
								388.1	163.1	Positive	20
Fungicide	Pyrimethanil		200.1	82	Positive	5		200.1	106.9	Positive	20
								200.1	77.1	Positive	40
Fungicide	Spiroxamine		298.3	144.1	Positive	16		298.3	100.1	Positive	32
								298.3	41.1	Positive	60
Fungicide	Tebuconazole		308.1	70	Positive	40		308.1	124.9	Positive	47
								308.1	57.1	Positive	28
Fungicide	Trifloxystrobin		409.1	186	Positive	12		409.1	145	Positive	52
								409.1	116	Positive	24
Insecticide	Acetamiprid		223	126.1	Positive	18		223	90.1	Positive	35
Insecticide	Avermectin		890.5	307.2	Positive	12		890.5	305.1	Positive	8
								890.5	145	Positive	24
Insecticide	Chlorantraniliprole		483.9	452.9	Positive	16		483.9	285.9	Positive	8
Insecticide	Clothianidin		250	169	Positive	8		250	131.9	Positive	8
								230	199	Positive	4
Insecticide	Cyantraniliprole		472.7	283.9	Positive	16		472.7	442	Positive	20
								473.02	111.9	Positive	76
								473.02	283.8	Positive	12
Insecticide	Etofenprox		394.2	177.2	Positive	13		394.2	359.2	Positive	12
								394.2	107.1	Positive	45
Insecticide	Fenpyroximate		422.2	366.2	Positive	12		422.2	135	Positive	36
								422.2	107	Positive	64
Insecticide	Fipronil desulfinyl		386.8	350.8	Negative	20		386.8	350.8	Negative	20
Insecticide	Fipronil		435	333	Negative	12		435	250	Negative	28
Insecticide	Fipronil sulfone		450.8	218.8	Negative	40		450.8	243.8	Negative	70
Insecticide	Flonicamid		230	174	Positive	15		230	148.1	Positive	24
								230	98.1	Positive	48
Insecticide	Flupyradifurone		289.2	126	Positive	24		289.2	90.1	Positive	52
Insecticide	Hexythiazox		353.1	168.1	Positive	24		353.1	227.9	Positive	8
								353.1	116.1	Positive	56
Insecticide	Imidacloprid		256	175.1	Positive	22		256	209.1	Positive	12
								256	84	Positive	20
Insecticide	Indoxacarb		528	203	Positive	40		528	293	Positive	9
								528	149.9	Positive	25
Insecticide	Methiocarb		226.1	169.1	Positive	4		226.1	121.1	Positive	15
Insecticide	Pirimicarb		239.1	72.1	Positive	20		239.1	182.2	Positive	13
								239.1	109.1	Positive	32
Insecticide	Pymetrozine		218	105	Positive	20		218	79	Positive	49
								218	78.1	Positive	45
Insecticide	Spinosyn A		732.5	142.1	Positive	30		732.5	98	Positive	45
Insecticide	Spinosyn D		746.5	142.1	Positive	15		746.5	98	Positive	55
Insecticide	Sulfoxaflor		278.2	174.1	Positive	4		278.2	154.1	Positive	32
Insecticide	Tebufenozide		353.2	133	Positive	16		353.2	297.1	Positive	0
								353.2	105.1	Positive	44
Insecticide	Thiacloprid		253	126	Positive	20		253	99.1	Positive	44
								253	90.1	Positive	44
Insecticide	Thiamethoxam		292	211.1	Positive	10		292	181.1	Positive	28
								292	131.9	Positive	40
Internal Standard	Pirimicarb-D6		245.2	185.1	Positive	15		78.2	78.2	Positive	5
Internal Standard	Thiacloprid-D4		257	126	Positive	20		99.1	99.1	Positive	44
Internal Standard	Thiamethoxam-D3		295	214.1	Positive	10		184.1	184.1	Positive	28
